# Supplementary material for: Classification epitopes in groups based on their protein family
Source: BMC Bioinformatics. 2015 Dec 16;16(Suppl 19):S7. doi: 10.1186/1471-2105-16-S19-S7 (PMC4686779; doi:10.1186/1471-2105-16-S19-S7)
Supplement: Aditional file 1 — The datasets composed of the sequences used in this work is available in this .csv file, containing four columns. First column shows the pubmedID of the paper from which the sequence was extracted. The second column contains the sequence. The third collumn contain the sequence IDs from genebank, uniprot or pdb, databases. The fourth column contains the class of the sequences which can be neurotoxin, metalloproteinase or random. The column separator in this .csv file is a standart semicolon ";". [file 1471-2105-16-S19-S7-S1.csv]

Journal_ID	Epitope_sequence	Uniprot, PDB, genebank	Class
21763377	SCMLDQGRSRCR	P22796	metalloproteinase
21763377	HCTMDQGRLRCR	P22796	metalloproteinase
21763377	HCFHDQGRVRCA	P22796	metalloproteinase
21763377	TCATDQGRLRCT	P22796	metalloproteinase
21763377	QCTMDQGRLRCR	P22796	metalloproteinase
16212890	MEASHTHARPAP	Q5C1N0	metalloproteinase
16212890	TLAHTSQIGLTA	Q5C1N0	metalloproteinase
16212890	TSFGSMLSKWQK	Q5C1N0	metalloproteinase
16212890	ITSHTGYLQLRL	Q5C1N0	metalloproteinase
16212890	SNPPGMALSAPP	Q5C1N0	metalloproteinase
20093370	GFEESLEVDTNPL	P10845	metalloproteinase
19509157	YTFRYPLSL	B3KQS8	metalloproteinase
15607634	IRIKRDMS	AAG32166	metalloproteinase
15607634	GTSMATPHVAG	AAG32166	metalloproteinase
16428330	IADCTYRWHVGTWMECSVSCGD	Q76LX8	metalloproteinase
16737347	DVKCGRLYC	(EOC0028-06-63-24),(EOC0063-24)	metalloproteinase
16737347	GTICKMARGDNMHDYCN	(EOC0028-06-63-24),(EOC0006)	metalloproteinase
16737347	GTKCEDGKVC	(EOC0028-06-63-24),(EOC0063-24)	metalloproteinase
16737347	TECRGIRSECDLPEYCTGQ	(EOC0028-06-63-24),(EOC0063-24)	metalloproteinase
16737347	NCRDPCCDAASCKLHSW	(EOC0028-06-63-24),(EOC0063-24)	metalloproteinase
16737347	GEECDCGSPENCQ	(EOC0028-06-63-24),(EOC0063-24)	metalloproteinase
16737347	HNLGMNHDGNQCNCGAAGCIMSAIISQYRS	(EOC0028-06-63-24),(EOC0028-06-63)	metalloproteinase
19084031	HNLGMEHDGKDCL	Q9I9R4	metalloproteinase
19084031	NTVNGFFRSMN	Q9I9R4	metalloproteinase
17014879	SEGPSYEFSDCS	P22796	metalloproteinase
17014879	LKTFGEWRERVL	P22796	metalloproteinase
17014879	VVADHGMFTKYN	P22796	metalloproteinase
18061641	IVNTLNEIYRYLYVR	2ERO(B);Q8JIR2	metalloproteinase
18061641	EQQRYLNNFRFIELV	2ERO(B);Q8JIR2	metalloproteinase
7690110	VKDGYIVD	P01484;1AHO	neurotoxin
9784249	KKYRYYLKPLCKK	1CLP	neurotoxin
9276446	IVDDVNCTYFCGRNAYC	1AHO;P01484	neurotoxin
9276446	NEECTKLKGESGYCQ	1AHO;P01484	neurotoxin
9276446	ACYCYKLPDHVRTKG	1AHO;P01484	neurotoxin
9276446	YKLPDHVRTKGPGRCH	1AHO;P01484	neurotoxin
9276446	ACYCYKLPDHVRT	1AHO;P01484	neurotoxin
22922018	FTNPEEGDLNPPPEAKQVPVSYYDSTYLST	2ILP;Q7B8V4	neurotoxin
22922018	VPVSYYDSTYLSTDNEKDNYLKG	2ILP;Q7B8V4	neurotoxin
22922018	SPDFTFGFEESLEVDTNPLLGAGKFATDP	2ILP;Q7B8V4	neurotoxin
22922018	DFTFGFEESLEVDTNPLLG	2ILP;Q7B8V4	neurotoxin
22922018	KMLTEIYTEDNFVFFKVLNRKTYLNFDKAVFK	2ILP;Q7B8V4	neurotoxin
22922018	PKVNYTIYDGFNLRNTNLAANFNGQNTEINNMNFTK	2ILP;Q7B8V4	neurotoxin
22922018	FNGQNTEINNMNFTKLKNFTGLFEF	2ILP;Q7B8V4	neurotoxin
22922018	FNGQNTEINNMNFTKLKNFTGLFEFYK	2ILP;Q7B8V4	neurotoxin
11275260	KDLYG	Q9TXD1, P08815	neurotoxin
11275260	NVKTSPKQSKP	Q9TXD1, P08815	neurotoxin
9517541	KVWRDHRGTIIE	3NDS,1IQ9;P01426	neurotoxin
9517541	KPGI	3NDS,1IQ9;P01426	neurotoxin
21149386	YNQYTEEEK	2ILP;Q7B8V4	neurotoxin
21149386	YKKYSGSDK	2ILP;Q7B8V4	neurotoxin
22149274	WTLQDTQEIKQRVVF	2ILP;Q7B8V4	neurotoxin
22952786	SKWY	2NM1;P10844	neurotoxin
22952786	SDEFY	2NM1;P10844	neurotoxin
22952786	KSDP	2NM1;P10844	neurotoxin
19162253	NPVEWFMSTVNT	1CTX;P01391	neurotoxin
16647121	EENISLDLIQQYYLTFNFI	2ILP;Q7B8V4	neurotoxin
16647121	SGAVILLEFIPEIAIPVLG	2ILP;Q7B8V4	neurotoxin
16647121	TKAIINYQYNQYTEEENN	2ILP;Q7B8V4	neurotoxin
16647121	NKFLNQCSVSYLMNSMIPY	2ILP;Q7B8V4	neurotoxin
16647121	CMENNSGWKVSLNYGEIIW	2ILP;Q7B8V4	neurotoxin
16647121	GEIIWTLQDTQEIKQRVVF	2ILP;Q7B8V4	neurotoxin
16647121	NNIMPKLGCRDTHRYIWI	2ILP;Q7B8V4	neurotoxin
16647121	KYVDVNNVGIRGYMYLKGP	2ILP;Q7B8V4	neurotoxin
16647121	SRTLGCSWEFIPVDDGWGERPL	2ILP;Q7B8V4	neurotoxin
11425742	KGTFDPLQEPRT	2ILP;Q7B8V4	neurotoxin
8576079	TNCYKKRWRDHRGYRTE	P60770	neurotoxin
7945236	CAPGQNLCY	1NTN;P01382	neurotoxin
7945236	PGQNLCYTK	1NTN;P01382	neurotoxin
7945236	KTWCDAWCG	1NTN;P01382	neurotoxin
7945236	DAWCGSRGK	1NTN;P01382	neurotoxin
11602284	LPDSEPTKTNGKCKS	2sn3;P15226	neurotoxin
11602284	GREGYPADSKGCKIT	2sn3;P15226	neurotoxin
11602284	TLKKGSSGYCAWPAC	2sn3;P15226	neurotoxin
11602284	PDSVKIWTSETNKCG	2sn3;P15226	neurotoxin
15302529	VPDHIKVWDYATNK	2sn3;P15226	neurotoxin
15302529	GLPDSEPTKTNGKCK	2sn3;P15226	neurotoxin
15302529	LPNWVKVWDRATNKC	2sn3;P15226	neurotoxin
15970301	KEGYAMDHEGCKFSC	2sn3;P15226	neurotoxin
15970301	CDGYCKTHLKASSGY	2sn3;P15226	neurotoxin
15970301	PDHIKVMDYATNKKC	2sn3;P15226	neurotoxin
15970301	KEGYLMDHEGCKLSC	2sn3;P15226	neurotoxin
15970301	IRPSGYCGRECGIKK	2sn3;P15226	neurotoxin
15970301	LPNWVKVWDRATNKC	2sn3;P15226	neurotoxin
15970301	KKDGYPVEYDMCAYI	2sn3;P15226	neurotoxin
15970301	WNYDNAYCDKLCKDK	2sn3;P15226	neurotoxin
9022703	GYIVDDV	P01484	neurotoxin
9022703	IVDDVNC	P01484	neurotoxin
9022703	LKGESGY	P01484	neurotoxin
9022703	VKDGYIVD	P01484	neurotoxin
9022703	YIVDDVN	P01484	neurotoxin
9276446	IVDDVNCTYFCGRNAYC	P01484	neurotoxin
9276446	NEECTKLKGESGYCQ	P01484	neurotoxin
9276446	PDHVRTKGPGRCH	P01484	neurotoxin
9276446	YKLPDHVRT	P01484	neurotoxin
11750040	KELYGSSA	P01484	neurotoxin
11750040	TSPKQCSKPC	P01484	neurotoxin
19962461	GRNAYCN	Q7YXD3	neurotoxin
19962461	YIVDDVNCT	Q7YXD3	neurotoxin
UniprotKB	HRMSMRIFLRFQPRP	random peptide 1	random
UniprotKB	FNYGKDATGASAPYS	random peptide 2	random
UniprotKB	GMELYTMVAMIWGAG	random peptide 3	random
UniprotKB	EAQGQLKREWKNAPF	random peptide 4	random
UniprotKB	SDNGSSEALYQSQLS	random peptide 5	random
UniprotKB	VDGPLMFFNFKTFPS	random peptide 6	random
UniprotKB	QSGWEEEEKTKERQV	random peptide 7	random
UniprotKB	EDPNSYVERRLGGVR	random peptide 8	random
UniprotKB	SAAAFIYLLASKSRQ	random peptide 9	random
UniprotKB	PSMAQPAAKAGSEEL	random peptide 10	random
UniprotKB	EISGAEVNDFTRKSI	random peptide 11	random
UniprotKB	EHAPSYAADVAQDVD	random peptide 12	random
UniprotKB	TYRSRNRTLPKDAAE	random peptide 13	random
UniprotKB	PAVGVKKATEQKTVD	random peptide 14	random
UniprotKB	IPSEWKFFIALIGVP	random peptide 15	random
UniprotKB	GVPMQEDTQAGYSVQ	random peptide 16	random
UniprotKB	IRRTDTINDIPMQCL	random peptide 17	random
UniprotKB	HGASGYDNEQVSGSK	random peptide 18	random
UniprotKB	SGDNAKAGKENTDGR	random peptide 19	random
UniprotKB	IKNRGIEFPTDAGGR	random peptide 20	random
UniprotKB	LMTWKERSVFDGTMD	random peptide 21	random
UniprotKB	GECQYDKQKPILTGC	random peptide 22	random
UniprotKB	VPSACDFVEGTSLGD	random peptide 23	random
UniprotKB	QTVADEASLGHRTRA	random peptide 24	random
UniprotKB	SVVDNAAAKFKKGPA	random peptide 25	random
UniprotKB	RAARLPRKGVVYAFK	random peptide 26	random
UniprotKB	FRVNETYRIYPWYIG	random peptide 27	random
UniprotKB	IRSLLQGDIMRQLEQ	random peptide 28	random
UniprotKB	QVAIVRGLSGGERGV	random peptide 29	random
UniprotKB	VGPSLELSGSITVVI	random peptide 30	random
UniprotKB	IVYRQDGDQFPIYSS	random peptide 31	random
UniprotKB	IFKIVDKSLIRVMGN	random peptide 32	random
UniprotKB	LSAWGGAHYLGSGRS	random peptide 33	random
UniprotKB	ARTVLLTPRAGDLVI	random peptide 34	random
UniprotKB	RSSNYEFGDGMLKRL	random peptide 35	random
UniprotKB	LRRADGQKVVDAEAL	random peptide 36	random
UniprotKB	KMWIGSPQSDQLGQM	random peptide 37	random
UniprotKB	ANVPVLENSLKTTGN	random peptide 38	random
UniprotKB	FYKTVKLAEFDMETT	random peptide 39	random
UniprotKB	KFGFTNRLGEKSAGA	random peptide 40	random
UniprotKB	RVFDPSEISESWASQ	random peptide 41	random
UniprotKB	VAIVTAIERMSPSLF	random peptide 42	random
UniprotKB	YSEEAIAARKMMNRF	random peptide 43	random
UniprotKB	HPILELSYVPVVSLS	random peptide 44	random
UniprotKB	PAIGKSAVRRYFEVK	random peptide 45	random
UniprotKB	IASTMNPAVVFFKQY	random peptide 46	random
UniprotKB	GAASFTRLGSYANVG	random peptide 47	random
UniprotKB	ERKFLESKLIMDWKE	random peptide 48	random
UniprotKB	LGATALATNEATGTR	random peptide 49	random
